# Supplementary material for: Screening and Evaluation of Excellent Blackberry Cultivars and Strains Based on Nutritional Quality, Antioxidant Properties, and Genetic Diversity
Source: Plants (Basel). 2023 Aug 18;12(16):2982. doi: 10.3390/plants12162982 (PMC10459901; doi:10.3390/plants12162982)
Supplement: Supplementary file 1 [file plants-12-02982-s001.zip]

Archive with 1 entries (1 files):
- plants-2495979-supplementary.pdf
